# Supplementary material for: Whole Exome Sequencing in Multi-Incident Families Identifies Novel Candidate Genes for Multiple Sclerosis
Source: Int J Mol Sci. 2022 Sep 28;23(19):11461. doi: 10.3390/ijms231911461 (PMC9570223; doi:10.3390/ijms231911461)
Supplement: Supplementary file 1 [file ijms-23-11461-s001.zip]

Archive with 2 entries (2 files):
- Horjus et al. Figure S1 Table S1 and Table S3.pdf
- Horjus et al. Table S2 reviewed.xlsx
